# Supplementary material for: Telehealth during and beyond the COVID-19 Pandemic: Evidence from licensed dietitians in an emerging economy
Source: PLoS One. 2026 Feb 6;21(2):e0311330. doi: 10.1371/journal.pone.0311330 (PMC12880700; doi:10.1371/journal.pone.0311330)
Supplement: S1 Dataset — This file contains anonymized responses from 94 participants and includes all data analysed in the study. (XLSX) [file pone.0311330.s002.xlsx]

## Sheet: S1 Appendix
Timestamp	Agree	Age	Gender	Licensed_dietitian	Exit	Other_Licensure	Country	Highest_degree	Lebanese_degree	Other_country	association_member	Association_name	Association_country	LD_experience	Practice_Area	Clinical_Nutrition	Community	Consultant	Education	Entrepreneurial	Other	Professional_setting	Clinic	Hospital	Primary_care_center	Other_A	Focus_area	Renal_nutrition	Diabetes_care	Gerontological_nutrition	Weight_management	Eating_disorders	Oncology	Pediatric_nutrtion	Food_and_nutrition_consultation	Generalist	Other_B	Life_stage	Adults	Older_adults	Teenagers_and_young_adults	Children	Pregnant_Postpartum	Young_children	Infants	patients_consulted_daily	face_to_face_weekly_hour_before_covid_19	NCP_via_telehealth_before_covid_19	training_before_covid_19
2023-02-02 02:43:02	Yes - I agree to participate in this online survey.	41	Female	Yes		No		Bachelor's	Yes		No			20	Clinical Nutrition, Education	Yes	No	No	Yes	No	No	Clinic, Academia, Consultancy	Yes	No	No	Yes	Weight Management, Food and Nutrition Consultation	No	No	No	Yes	No	No	No	Yes	No	No	Adults (ages 22-64), Pregnant/ Postpartum women	Yes	No	No	No	Yes	No	No	3	6	No	No
2023-02-07 00:40:41	Yes - I agree to participate in this online survey.	23	Female	Yes		No		Master's	Yes		No			0.5	Clinical Nutrition	Yes	No	No	No	No	No	Hospital, Lebanese general security health department, Kitchen dietitian	No	Yes	No	Yes	Weight Management, Eating Disorders, Food and Nutrition Consultation, Sports nutrition, Children with disabilities	No	No	No	Yes	Yes	No	No	Yes	No	Yes	Teenagers and young adults (ages 13-21), Adults (ages 22-64)	Yes	No	Yes	No	No	No	No	1	2	Yes	No
2023-01-31 20:18:07	Yes - I agree to participate in this online survey.	39	Female	Yes		No		Bachelor's	Yes		Yes	Order	Lebanon	5	Clinical Nutrition	Yes	No	No	No	No	No	Clinic	Yes	No	No	No	Weight Management	No	No	No	Yes	No	No	No	No	No	No	Young children (ages 1-5), Children (ages 6-12), Teenagers and young adults (ages 13-21), Adults (ages 22-64), Pregnant/ Postpartum women	Yes	No	Yes	Yes	Yes	Yes	No	3	15	No	No
2023-02-07 17:03:02	Yes - I agree to participate in this online survey.	27	Female	Yes		Yes	UAE	Master's	Yes		No			5	Clinical Nutrition, Community and Public Health Nutrition, Consultant, Primary healthcare center, Quality control, Diet center dietitian, calculating calories & choosing meals, creating packages ...	Yes	Yes	Yes	No	No	Yes	Hospital, Kitchen dietitian	No	Yes	No	Yes	Renal Nutrition, Diabetes care, Gerontological (Elderly) Nutrition, Weight Management, Oncology, Pediatric Nutrition, Food and Nutrition Consultation, Generalist, Pregnancy, hypertention, dislipedimea.	Yes	Yes	Yes	Yes	No	Yes	Yes	Yes	Yes	Yes	Infants less than 1 year, Young children (ages 1-5), Children (ages 6-12), Teenagers and young adults (ages 13-21), Adults (ages 22-64), Older adults (age 65+), Pregnant/ Postpartum women	Yes	Yes	Yes	Yes	Yes	Yes	Yes	10	5	No	No
2023-02-06 15:34:17	Yes - I agree to participate in this online survey.	23	Female	Yes		No		Master's	Yes		Yes	LOD	Lebanon	999	Clinical Nutrition, Community and Public Health Nutrition, Consultant	Yes	Yes	Yes	No	No	Yes	Online	No	No	No	Yes	Weight Management, Food and Nutrition Consultation, Pregnancy, hypertention, dislipedimea.	No	No	No	Yes	No	No	No	Yes	No	Yes	Teenagers and young adults (ages 13-21), Adults (ages 22-64), Pregnant/ Postpartum women	Yes	No	Yes	No	Yes	No	No	2	3	Yes	No
2023-02-22 15:33:02	Yes - I agree to participate in this online survey.	29	Female	Yes		No		Bachelor's	Yes		No			6	Clinical Nutrition, Gym, Sales	Yes	No	No	No	No	No	Clinic, Sales	Yes	No	No	Yes	Weight Management	No	No	No	Yes	No	No	No	No	No	No	Children (ages 6-12), Teenagers and young adults (ages 13-21), Adults (ages 22-64), Older adults (age 65+), Pregnant/ Postpartum women	Yes	Yes	Yes	Yes	Yes	No	No	5	13	No	No
2023-01-31 00:06:44	Yes - I agree to participate in this online survey.	34	Female	Yes		No		Master's	Yes		No			12	Clinical Nutrition, Community and Public Health Nutrition	Yes	Yes	No	No	No	Yes	Clinic	Yes	No	No	No	Pediatric Nutrition, Food and Nutrition Consultation	No	No	No	No	No	No	Yes	Yes	No	No	Young children (ages 1-5), Children (ages 6-12), Teenagers and young adults (ages 13-21), Adults (ages 22-64), Older adults (age 65+)	Yes	Yes	Yes	Yes	No	Yes	No	4	25	No	No
2022-12-20 23:51:55	Yes - I agree to participate in this online survey.	22	Female	Yes		No		Bachelor's	Yes		No			1	Online consulting	No	No	No	No	No	Yes	Online	No	No	No	Yes	Weight Management	No	No	No	Yes	No	No	No	No	No	No	Children (ages 6-12), Adults (ages 22-64), Pregnant/ Postpartum women	Yes	No	No	Yes	Yes	No	No	1	0	No	No
2023-02-23 21:31:46	Yes - I agree to participate in this online survey.	25	Female	Yes		No		Bachelor's	Yes		No			1	Clinical Nutrition, Online consulting, Diet center dietitian, calculating calories & choosing meals, creating packages ...	Yes	No	No	No	No	No	Hospital, Online	No	Yes	No	Yes	Renal Nutrition, Diabetes care, Weight Management, Pregnancy and gi diseases	Yes	Yes	No	Yes	No	No	No	No	No	Yes	Teenagers and young adults (ages 13-21), Adults (ages 22-64), Older adults (age 65+)	Yes	Yes	Yes	No	No	No	No	1	0	Yes	No
2023-01-23 10:24:06	Yes - I agree to participate in this online survey.	35	Female	Yes		Yes	Dubai	Master's	No	France	No			14	Consultant, Education, Entrepreneurial, Online consulting	No	No	Yes	Yes	Yes	Yes	Clinic, Online, community nutrition	Yes	No	No	Yes	Weight Management, Eating Disorders, Food and Nutrition Consultation	No	No	No	Yes	Yes	No	No	Yes	No	No	Teenagers and young adults (ages 13-21), Adults (ages 22-64)	Yes	No	Yes	No	No	No	No	5	20	Yes	No
2023-02-17 10:45:42	Yes - I agree to participate in this online survey.	24	Female	Yes		No		Master's	Yes		No			2	Clinical Nutrition, Online consulting, Diet center dietitian, calculating calories & choosing meals, creating packages ..., Food Safety	Yes	No	No	No	No	Yes	Online	No	No	No	Yes	Pregnancy and gi diseases	No	No	No	No	No	No	No	No	No	Yes	Adults (ages 22-64)	Yes	No	No	No	No	No	No	1	2	Yes	No
2023-01-05 21:25:14	Yes - I agree to participate in this online survey.	20	Female	Yes		No		Bachelor's	Yes		No			3	Clinical Nutrition, Consultant, Entrepreneurial, Online consulting	Yes	No	Yes	No	Yes	Yes	Hospital, Online, community nutrition	No	Yes	No	Yes	Weight Management, Food and Nutrition Consultation, Pregnancy, hypertention, dislipedimea., Sports nutrition	No	No	No	Yes	No	No	No	Yes	No	Yes	Teenagers and young adults (ages 13-21), Adults (ages 22-64)	Yes	No	Yes	No	No	No	No	8	8	Yes	No
2023-01-16 18:03:21	Yes - I agree to participate in this online survey.	24	Female	Yes		No		Master's	Yes		Yes	Diet and More clinic	Lebanon	3	Clinical Nutrition, Online consulting	Yes	No	No	No	No	Yes	Kitchen dietitian	No	No	No	Yes	Diabetes care, Weight Management, Eating Disorders, Pediatric Nutrition, Food and Nutrition Consultation, Pregnancy, hypertention, dislipedimea., Sports nutrition	No	Yes	No	Yes	Yes	No	Yes	Yes	No	Yes	Young children (ages 1-5), Children (ages 6-12), Teenagers and young adults (ages 13-21), Adults (ages 22-64), Older adults (age 65+), Pregnant/ Postpartum women	Yes	Yes	Yes	Yes	Yes	Yes	No	20	5.5	Yes	Yes
2022-12-18 14:44:23	Yes - I agree to participate in this online survey.	22	Female	Yes		No		Bachelor's	Yes		No			1	Clinical Nutrition, Community and Public Health Nutrition, Consultant, Education	Yes	Yes	Yes	Yes	No	No	Clinic	Yes	No	No	No	Weight Management, Eating Disorders, Pediatric Nutrition, Food and Nutrition Consultation, Generalist, Pregnancy, hypertention, dislipedimea.	No	No	No	Yes	Yes	No	Yes	Yes	Yes	Yes	Teenagers and young adults (ages 13-21), Adults (ages 22-64), Older adults (age 65+), Pregnant/ Postpartum women	Yes	Yes	Yes	No	Yes	No	No	3	5	No	No
2022-12-20 18:13:58	Yes - I agree to participate in this online survey.	30	Female	Yes		No		Bachelor's	Yes		No			7	Clinical Nutrition, Education, Entrepreneurial	Yes	No	No	Yes	Yes	No	Clinic, Primary Care Center	Yes	No	Yes	No	Diabetes care, Weight Management, Eating Disorders, Pediatric Nutrition, Food and Nutrition Consultation, Pregnancy, hypertention, dislipedimea.	No	Yes	No	Yes	Yes	No	Yes	Yes	No	Yes	Children (ages 6-12), Teenagers and young adults (ages 13-21), Adults (ages 22-64), Older adults (age 65+), Pregnant/ Postpartum women	Yes	Yes	Yes	Yes	Yes	No	No	8	30	Yes	No
2023-02-07 17:00:27	Yes - I agree to participate in this online survey.	22	Female	Yes		No		Bachelor's	Yes		No			1	Clinical Nutrition, Education	Yes	No	No	Yes	No	No	Online	No	No	No	Yes	Weight Management	No	No	No	Yes	No	No	No	No	No	No	Teenagers and young adults (ages 13-21), Adults (ages 22-64), Older adults (age 65+)	Yes	Yes	Yes	No	No	No	No	1	0	No	No
2023-02-06 17:17:06	Yes - I agree to participate in this online survey.	37	Female	Yes		No		Master's	Yes		Yes	Oder	Lebanon	15	Clinical Nutrition	Yes	No	No	No	No	No	Clinic	Yes	No	No	No	Weight Management	No	No	No	Yes	No	No	No	No	No	No	Teenagers and young adults (ages 13-21), Adults (ages 22-64), Older adults (age 65+), Pregnant/ Postpartum women	Yes	Yes	Yes	No	Yes	No	No	5	30	No	No
2023-01-30 23:05:26	Yes - I agree to participate in this online survey.	26	Female	Yes		No		Master's	Yes		No			3	Clinical Nutrition	Yes	No	No	No	No	No	Online	No	No	No	Yes	Eating Disorders	No	No	No	No	Yes	No	No	No	No	No	Adults (ages 22-64)	Yes	No	No	No	No	No	No	3	3	Yes	Yes
2022-12-20 21:34:58	Yes - I agree to participate in this online survey.	33	Female	Yes		No		Master's	Yes		No			12	Clinical Nutrition, Education	Yes	No	No	Yes	No	No	Clinic, Hospital, Primary Care Center, Academia, Consultancy	Yes	Yes	Yes	Yes	Renal Nutrition, Diabetes care, Gerontological (Elderly) Nutrition, Weight Management, Oncology, Pediatric Nutrition, Pregnancy, hypertention, dislipedimea.	Yes	Yes	Yes	Yes	No	Yes	Yes	No	No	Yes	Infants less than 1 year, Young children (ages 1-5), Children (ages 6-12), Teenagers and young adults (ages 13-21), Adults (ages 22-64), Older adults (age 65+), Pregnant/ Postpartum women	Yes	Yes	Yes	Yes	Yes	Yes	Yes	12	1	Yes	No
2023-02-06 15:54:03	Yes - I agree to participate in this online survey.	25	Female	Yes		Yes	UK	Master's	No	UK	Yes	Association of Nutrition	UK	3	Clinical Nutrition, Education, Online consulting	Yes	No	No	Yes	No	Yes	Clinic, Online	Yes	No	No	Yes	Weight Management, Eating Disorders, Food and Nutrition Consultation, Sports nutrition	No	No	No	Yes	Yes	No	No	Yes	No	Yes	Children (ages 6-12), Teenagers and young adults (ages 13-21), Adults (ages 22-64)	Yes	No	Yes	Yes	No	No	No	3	0	No	No
2023-01-06 09:06:00	Yes - I agree to participate in this online survey.	33	Female	Yes		No		Bachelor's	Yes		No			11	Clinical Nutrition	Yes	No	No	No	No	No	Kitchen dietitian	No	No	No	Yes	Weight Management	No	No	No	Yes	No	No	No	No	No	No	Adults (ages 22-64)	Yes	No	No	No	No	No	No	2	4	No	No
2023-02-19 10:09:26	Yes - I agree to participate in this online survey.	24	Female	Yes		No		Bachelor's	Yes		No			3	Online consulting	No	No	No	No	No	Yes	Hospital	No	Yes	No	No	Weight Management	No	No	No	Yes	No	No	No	No	No	No	Teenagers and young adults (ages 13-21), Adults (ages 22-64)	Yes	No	Yes	No	No	No	No	2	20	No	No
2022-12-20 21:02:57	Yes - I agree to participate in this online survey.	27	Female	Yes		No		Master's	No	UK	No			4	Clinical Nutrition, Consultant	Yes	No	Yes	No	No	No	Academia, Consultancy	No	No	No	Yes	Weight Management, Food and Nutrition Consultation, Sports nutrition	No	No	No	Yes	No	No	No	Yes	No	Yes	Children (ages 6-12), Teenagers and young adults (ages 13-21), Adults (ages 22-64), Pregnant/ Postpartum women	Yes	No	Yes	Yes	Yes	No	No	4	10	No	No
2023-01-24 16:18:51	Yes - I agree to participate in this online survey.	42	Female	Yes		No		Master's	Yes		Yes	Syndicate	Lebanon	20	Clinical Nutrition, Education	Yes	No	No	Yes	No	No	Clinic, Hospital	Yes	Yes	No	No	Diabetes care, Weight Management, Pediatric Nutrition, Food and Nutrition Consultation, Pregnancy, hypertention, dislipedimea.	No	Yes	No	Yes	No	No	Yes	Yes	No	Yes	Children (ages 6-12), Teenagers and young adults (ages 13-21), Adults (ages 22-64), Older adults (age 65+), Pregnant/ Postpartum women	Yes	Yes	Yes	Yes	Yes	No	No	8	15.5	No	No
2023-01-30 23:16:39	Yes - I agree to participate in this online survey.	25	Female	Yes		No		Bachelor's	Yes		No			1	Clinical Nutrition	Yes	No	No	No	No	No	Online	No	No	No	Yes	Renal Nutrition, Diabetes care, Gerontological (Elderly) Nutrition, Weight Management, Eating Disorders, Pediatric Nutrition, Food and Nutrition Consultation	Yes	Yes	Yes	Yes	Yes	No	Yes	Yes	No	No	Adults (ages 22-64), Older adults (age 65+)	Yes	Yes	No	No	No	No	No	3	1	No	Yes
2023-01-31 22:51:53	Yes - I agree to participate in this online survey.	25	Female	Yes		Yes	USA	Master's	Yes		No			4	Clinical Nutrition, Community and Public Health Nutrition, Consultant, Online consulting	Yes	Yes	Yes	No	No	Yes	Primary Care Center, Online	No	No	Yes	Yes	Diabetes care, Weight Management	No	Yes	No	Yes	No	No	No	No	No	No	Adults (ages 22-64), Older adults (age 65+), Pregnant/ Postpartum women	Yes	Yes	No	No	Yes	No	No	3	0	Yes	No
2023-01-19 16:20:16	Yes - I agree to participate in this online survey.	28	Female	Yes		No		Bachelor's	Yes		No			5	Clinical Nutrition, Consultant, Entrepreneurial, Online consulting, Gym	Yes	No	Yes	No	Yes	Yes	Clinic, Online, community nutrition	Yes	No	No	Yes	Renal Nutrition, Diabetes care, Weight Management, Pregnancy, hypertention, dislipedimea., Sports nutrition	Yes	Yes	No	Yes	No	No	No	No	No	Yes	Children (ages 6-12), Teenagers and young adults (ages 13-21), Adults (ages 22-64), Pregnant/ Postpartum women	Yes	No	Yes	Yes	Yes	No	No	10	6	No	No
2023-01-30 23:28:47	Yes - I agree to participate in this online survey.	26	Female	Yes		No		Bachelor's	Yes		No			2	Clinical Nutrition, Online consulting	Yes	No	No	No	No	Yes	Online	No	No	No	Yes	Diabetes care, Weight Management, Food and Nutrition Consultation	No	Yes	No	Yes	No	No	No	Yes	No	No	Adults (ages 22-64), Older adults (age 65+)	Yes	Yes	No	No	No	No	No	1	24	Yes	Yes
2022-12-21 14:11:46	Yes - I agree to participate in this online survey.	25	Female	Yes		No		Master's	Yes		No			2	Community and Public Health Nutrition, Online consulting	No	Yes	No	No	No	Yes	Online	No	No	No	Yes	Weight Management, Food and Nutrition Consultation	No	No	No	Yes	No	No	No	Yes	No	No	Teenagers and young adults (ages 13-21), Adults (ages 22-64), Pregnant/ Postpartum women	Yes	No	Yes	No	Yes	No	No	3	0	No	No
2023-02-06 16:56:57	Yes - I agree to participate in this online survey.	27	Female	Yes		No		Master's	Yes		Yes	syndicate, order	Lebanon	3	Clinical Nutrition, Community and Public Health Nutrition, Education, Online consulting	Yes	Yes	No	Yes	No	Yes	Clinic, community nutrition	Yes	No	No	Yes	Diabetes care, Weight Management, Food and Nutrition Consultation	No	Yes	No	Yes	No	No	No	Yes	No	No	Teenagers and young adults (ages 13-21), Adults (ages 22-64)	Yes	No	Yes	No	No	No	No	3	4	No	No
2023-01-31 00:03:12	Yes - I agree to participate in this online survey.	23	Female	Yes		No		Bachelor's	Yes		No			1	Online consulting, Gym	No	No	No	No	No	Yes	Online	No	No	No	Yes	Weight Management, Sports nutrition	No	No	No	Yes	No	No	No	No	No	Yes	Teenagers and young adults (ages 13-21), Adults (ages 22-64)	Yes	No	Yes	No	No	No	No	1	2	Yes	No
2023-02-06 21:25:17	Yes - I agree to participate in this online survey.	27	Female	Yes		No		Bachelor's	Yes		No			3	Clinical Nutrition, Entrepreneurial, Quality control	Yes	No	No	No	Yes	Yes	Hospital, Kitchen dietitian	No	Yes	No	Yes	Diabetes care, Gerontological (Elderly) Nutrition, Weight Management, Pediatric Nutrition, Food and Nutrition Consultation, Pregnancy, hypertention, dislipedimea.	No	Yes	Yes	Yes	No	No	Yes	Yes	No	Yes	Infants less than 1 year, Young children (ages 1-5), Children (ages 6-12), Teenagers and young adults (ages 13-21), Adults (ages 22-64), Older adults (age 65+), Pregnant/ Postpartum women	Yes	Yes	Yes	Yes	Yes	Yes	Yes	20	0	No	No
2023-01-18 14:38:29	Yes - I agree to participate in this online survey.	26	Female	Yes		No		Master's	Yes		Yes	Nutrition and Food Service	Lebanon	4	Clinical Nutrition	Yes	No	No	No	No	No	Hospital	No	Yes	No	No	Renal Nutrition, Diabetes care, Gerontological (Elderly) Nutrition, Oncology, Pediatric Nutrition, Food and Nutrition Consultation, Pregnancy, hypertention, dislipedimea., Sports nutrition	Yes	Yes	Yes	No	No	Yes	Yes	Yes	No	Yes	Young children (ages 1-5), Children (ages 6-12), Teenagers and young adults (ages 13-21), Adults (ages 22-64), Older adults (age 65+), Pregnant/ Postpartum women	Yes	Yes	Yes	Yes	Yes	Yes	No	30	45	No	No
2022-12-24 09:23:48	Yes - I agree to participate in this online survey.	32	Female	Yes		No		Master's	Yes		No			4	Clinical Nutrition	Yes	No	No	No	No	No	Clinic	Yes	No	No	No	Sports nutrition	No	No	No	No	No	No	No	No	No	Yes	Adults (ages 22-64)	Yes	No	No	No	No	No	No	1	5	No	No
2023-01-25 01:43:16	Yes - I agree to participate in this online survey.	26	Female	Yes		No		Master's	Yes		No			5	Clinical Nutrition, Primary healthcare center	Yes	No	No	No	No	Yes	Clinic, Online, Kitchen dietitian	Yes	No	No	Yes	Diabetes care, Weight Management, Food and Nutrition Consultation	No	Yes	No	Yes	No	No	No	Yes	No	No	Teenagers and young adults (ages 13-21), Adults (ages 22-64), Older adults (age 65+), Pregnant/ Postpartum women	Yes	Yes	Yes	No	Yes	No	No	7	8	No	No
2023-02-08 22:13:36	Yes - I agree to participate in this online survey.	35	Female	Yes		Yes	UAE	Bachelor's	Yes		No			12	Clinical Nutrition, Consultant, Online consulting	Yes	No	Yes	No	No	Yes	Clinic, Online	Yes	No	No	Yes	Diabetes care, Weight Management, Eating Disorders, Pediatric Nutrition, Food and Nutrition Consultation	No	Yes	No	Yes	Yes	No	Yes	Yes	No	No	Young children (ages 1-5), Children (ages 6-12), Adults (ages 22-64), Older adults (age 65+), Pregnant/ Postpartum women	Yes	Yes	No	Yes	Yes	Yes	No	5	10	Yes	No
2023-02-16 21:08:49	Yes - I agree to participate in this online survey.	26.5	Female	Yes		No		Master's	Yes		No			4	Online consulting, Quality control, Food Safety	No	No	No	No	No	Yes	Online, Factory - Food Safety and Quality Control	No	No	No	Yes	Weight Management, Food and Nutrition Consultation	No	No	No	Yes	No	No	No	Yes	No	No	Children (ages 6-12), Teenagers and young adults (ages 13-21), Adults (ages 22-64)	Yes	No	Yes	Yes	No	No	No	1	1	No	No
2022-12-20 20:58:02	Yes - I agree to participate in this online survey.	25	Female	Yes		No		Master's	Yes		No			4	Entrepreneurial	No	No	No	No	Yes	No	Online	No	No	No	Yes	Diabetes care, Weight Management, Food and Nutrition Consultation	No	Yes	No	Yes	No	No	No	Yes	No	No	Young children (ages 1-5), Children (ages 6-12), Teenagers and young adults (ages 13-21), Adults (ages 22-64)	Yes	No	Yes	Yes	No	Yes	No	2	8	Yes	No
2023-02-01 09:19:16	Yes - I agree to participate in this online survey.	24	Female	Yes		No		Master's	Yes		No			2	Clinical Nutrition, Education, Online consulting	Yes	No	No	Yes	No	Yes	Online	No	No	No	Yes	Diabetes care, Weight Management, Food and Nutrition Consultation, Pregnancy, hypertention, dislipedimea.	No	Yes	No	Yes	No	No	No	Yes	No	Yes	Teenagers and young adults (ages 13-21), Adults (ages 22-64), Pregnant/ Postpartum women	Yes	No	Yes	No	Yes	No	No	6	0	No	Yes
2022-12-18 17:08:56	Yes - I agree to participate in this online survey.	23	Female	Yes		No		Bachelor's	Yes		No			1	Clinical Nutrition, Community and Public Health Nutrition	Yes	Yes	No	No	No	No	Hospital	No	Yes	No	No	Renal Nutrition, Diabetes care, Weight Management, Eating Disorders, Food and Nutrition Consultation, Pregnancy, hypertention, dislipedimea.	Yes	Yes	No	Yes	Yes	No	No	Yes	No	No	Infants less than 1 year, Teenagers and young adults (ages 13-21), Adults (ages 22-64), Pregnant/ Postpartum women	Yes	No	Yes	No	Yes	No	Yes	1	1.5	No	No
2022-12-20 17:58:13	Yes - I agree to participate in this online survey.	33	Female	Yes		No		Bachelor's	Yes		No			4	Clinical Nutrition	Yes	No	No	No	No	No	Clinic	Yes	No	No	No	Renal Nutrition, Diabetes care, Weight Management, Food and Nutrition Consultation, Generalist, Pregnancy, hypertention, dislipedimea.	Yes	Yes	No	Yes	No	No	No	Yes	Yes	Yes	Teenagers and young adults (ages 13-21), Adults (ages 22-64), Pregnant/ Postpartum women	Yes	No	Yes	No	Yes	No	No	3	7.5	Yes	No
2023-02-08 03:17:28	Yes - I agree to participate in this online survey.	25	Female	Yes		No		Bachelor's	Yes		No			3	Clinical Nutrition, Consultant, Online consulting	Yes	No	Yes	No	No	Yes	Clinic	Yes	No	No	No	Weight Management, Food and Nutrition Consultation, Sports nutrition	No	No	No	Yes	No	No	No	Yes	No	Yes	Children (ages 6-12), Teenagers and young adults (ages 13-21), Adults (ages 22-64)	Yes	No	Yes	Yes	No	No	No	3	7	Yes	No
2023-01-29 19:56:46	Yes - I agree to participate in this online survey.	28	Female	Yes		No		Master's	Yes		Yes	Lebanese		7	Clinical Nutrition, Education, Primary healthcare center	Yes	No	No	Yes	No	Yes	Hospital, Primary Care Center, Academia, Consultancy, Kitchen dietitian	No	Yes	Yes	Yes	Renal Nutrition, Diabetes care, Gerontological (Elderly) Nutrition, Oncology, Food and Nutrition Consultation, Generalist, Pregnancy, hypertention, dislipedimea.	Yes	Yes	Yes	No	No	Yes	No	Yes	Yes	Yes	Adults (ages 22-64), Older adults (age 65+), Pregnant/ Postpartum women	Yes	Yes	No	No	Yes	No	No	20	8	Yes	No
2022-06-26 09:48:30	Yes - I agree to participate in this online survey.	34	Female	Yes		No		Doctorate	No	Netherlands	Yes	LAND, GrESPEN, ESPEN	Lebanon, Greece, Europe	12	Clinical Nutrition, Consultant, Education							Clinic, Academia, Consultancy	Yes	No	No	Yes	Renal Nutrition, Weight Management	Yes	No	No	Yes	No	No	No	No	No	No	Adults (ages 22-64), Older adults (age 65+)	Yes	Yes	No	No	No	No	No	20	20	No	No
2023-02-06 23:39:58	Yes - I agree to participate in this online survey.	39	Male	Yes		No		Master's	No	France	Yes	LOD	Lebanon	14	Clinical Nutrition, Community and Public Health Nutrition, Online consulting,	Yes	Yes	No	No	No	Yes	community nutrition	No	No	No	Yes	Diabetes care, Weight Management, Eating Disorders, Generalist, Sports nutrition	No	Yes	No	Yes	Yes	No	No	No	Yes	Yes	Teenagers and young adults (ages 13-21), Adults (ages 22-64), Pregnant/ Postpartum women	Yes	No	Yes	No	Yes	No	No	3	30	Yes	No
2023-02-09 01:56:35	Yes - I agree to participate in this online survey.	23	Female	Yes		No		Master's	Yes		No			1	Community and Public Health Nutrition, Online consulting, Diet center dietitian, calculating calories & choosing meals, creating packages ...	No	Yes	No	No	No	Yes	Online, community nutrition	No	No	No	Yes	Weight Management	No	No	No	Yes	No	No	No	No	No	No	Children (ages 6-12), Teenagers and young adults (ages 13-21), Adults (ages 22-64)	Yes	No	Yes	Yes	No	No	No	2	4	Yes	Yes
2023-01-06 11:01:45	Yes - I agree to participate in this online survey.	26	Female	Yes		No		Master's	Yes		Yes	Syndicate	Lebanon	5	Clinical Nutrition, Entrepreneurial, Online consulting	Yes	No	No	No	Yes	Yes	Clinic, Online, Kitchen dietitian	Yes	No	No	Yes	Renal Nutrition, Sports nutrition	Yes	No	No	No	No	No	No	No	No	Yes	Adults (ages 22-64)	Yes	No	No	No	No	No	No	5	3	No	No
2023-01-29 15:27:23	Yes - I agree to participate in this online survey.	39	Female	Yes		No		Master's	Yes		Yes	Syndicate	Lebanon	20	Clinical Nutrition, Education, Primary healthcare center	Yes	No	No	Yes	No	Yes	Clinic, Academia, Consultancy, Kitchen dietitian	Yes	No	No	Yes	Weight Management, Food and Nutrition Consultation, Pregnancy, hypertention, dislipedimea.	No	No	No	Yes	No	No	No	Yes	No	Yes	Young children (ages 1-5), Children (ages 6-12), Teenagers and young adults (ages 13-21), Adults (ages 22-64), Older adults (age 65+), Pregnant/ Postpartum women	Yes	Yes	Yes	Yes	Yes	Yes	No	4	25	Yes	No
2023-02-14 00:53:30	Yes - I agree to participate in this online survey.	37	Female	Yes		Yes	KSA	Master's	Yes		No			13	Clinical Nutrition, Consultant, Education, Lebanese general security health department, red cross medical centers	Yes	No	Yes	Yes	No	Yes	Clinic	Yes	No	No	No	Weight Management, Food and Nutrition Consultation, Generalist	No	No	No	Yes	No	No	No	Yes	Yes	No	Infants less than 1 year, Young children (ages 1-5), Children (ages 6-12), Teenagers and young adults (ages 13-21), Adults (ages 22-64), Older adults (age 65+), Pregnant/ Postpartum women	Yes	Yes	Yes	Yes	Yes	Yes	Yes	4	24	No	No
2022-06-27 00:33:05	Yes - I agree to participate in this online survey.	36	Female	Yes		No		Master's	Yes		No			3	Clinical Nutrition	Yes	No	No	No	No	No	Clinic	Yes	No	No	No	Weight Management	No	No	No	Yes	No	No	No	No	No	No	Children (ages 6-12), Teenagers and young adults (ages 13-21), Adults (ages 22-64), Older adults (age 65+), Pregnant/ Postpartum women	Yes	Yes	Yes	Yes	Yes	No	No	3	2	Yes	No
2022-12-18 15:09:29	Yes - I agree to participate in this online survey.	32	Female	Yes		No		Bachelor's	Yes		Yes	Order, Syndicate of dietitians in Lebanon		10	Clinical Nutrition, Community and Public Health Nutrition, Consultant, Education	Yes	Yes	Yes	Yes	No	No	Clinic, Primary Care Center	Yes	No	Yes	No	Diabetes care, Weight Management, Eating Disorders, Food and Nutrition Consultation, Generalist, Pregnancy, hypertention, dislipedimea.	No	Yes	No	Yes	Yes	No	No	Yes	Yes	Yes	Young children (ages 1-5), Children (ages 6-12), Teenagers and young adults (ages 13-21), Adults (ages 22-64), Older adults (age 65+), Pregnant/ Postpartum women	Yes	Yes	Yes	Yes	Yes	Yes	No	5	12	Yes	No
2023-02-07 19:02:17	Yes - I agree to participate in this online survey.	24	Female	Yes		No		Master's	Yes		Yes	Order	Lebanon	3	Clinical Nutrition, Community and Public Health Nutrition	Yes	Yes	No	No	No	Yes	community nutrition	No	No	No	Yes	Diabetes care, Weight Management, Food and Nutrition Consultation, Generalist, Pregnancy, hypertention, dislipedimea.	No	Yes	No	Yes	No	No	No	Yes	Yes	Yes	Teenagers and young adults (ages 13-21), Adults (ages 22-64)	Yes	No	Yes	No	No	No	No	3	5	No	No
2023-02-18 02:01:04	Yes - I agree to participate in this online survey.	36	Female	Yes		No		Master's	No	Canada	No			13	Clinical Nutrition, Education, Online consulting	Yes	No	No	Yes	No	Yes	Academia, Consultancy	No	No	No	Yes	Weight Management, Pediatric Nutrition, Pregnancy, hypertention, dislipedimea., Sports nutrition, Pregnancy and gi diseases	No	No	No	Yes	No	No	Yes	No	No	Yes	Infants less than 1 year, Young children (ages 1-5), Children (ages 6-12), Teenagers and young adults (ages 13-21), Adults (ages 22-64), Older adults (age 65+), Pregnant/ Postpartum women	Yes	Yes	Yes	Yes	Yes	Yes	Yes	10	10	No	No
2023-02-06 16:52:28	Yes - I agree to participate in this online survey.	28	Female	Yes		No		Bachelor's	Yes		Yes	lod		6	Clinical Nutrition, Online consulting	Yes	No	No	No	No	Yes	Lebanese general security health department	No	No	No	Yes	Diabetes care, Weight Management, Food and Nutrition Consultation, Sports nutrition	No	Yes	No	Yes	No	No	No	Yes	No	Yes	Children (ages 6-12), Teenagers and young adults (ages 13-21), Adults (ages 22-64), Older adults (age 65+), Pregnant/ Postpartum women	Yes	Yes	Yes	Yes	Yes	No	No	15	15	No	No
2023-02-06 21:50:51	Yes - I agree to participate in this online survey.	34	Female	Yes		No		Master's	Yes		Yes	Order	Lebanon	13	Clinical Nutrition, Consultant, Education, Online consulting, Primary healthcare center, Quality control	Yes	No	Yes	Yes	No	Yes	community nutrition	No	No	No	Yes	Renal Nutrition, Diabetes care, Gerontological (Elderly) Nutrition, Weight Management, Oncology, Pediatric Nutrition, Food and Nutrition Consultation, Pregnancy, hypertention, dislipedimea.	Yes	Yes	Yes	Yes	No	Yes	Yes	Yes	No	Yes	Infants less than 1 year, Young children (ages 1-5), Children (ages 6-12), Teenagers and young adults (ages 13-21), Adults (ages 22-64), Older adults (age 65+), Pregnant/ Postpartum women	Yes	Yes	Yes	Yes	Yes	Yes	Yes	8	20	No	No
2023-01-24 18:11:04	Yes - I agree to participate in this online survey.	45	Female	Yes		No		Master's	Yes		Yes	Syndicate	Lebanon	22	Clinical Nutrition, Education	Yes	No	No	Yes	No	No	Clinic, Hospital	Yes	Yes	No	No	Diabetes care, Eating Disorders, Oncology, Pregnancy, hypertention, dislipedimea.	No	Yes	No	No	Yes	Yes	No	No	No	Yes	Children (ages 6-12), Teenagers and young adults (ages 13-21), Adults (ages 22-64), Older adults (age 65+), Pregnant/ Postpartum women	Yes	Yes	Yes	Yes	Yes	No	No	20	0	Yes	No
2022-12-28 13:56:02	Yes - I agree to participate in this online survey.	29	Female	Yes		No		Master's	Yes		No			9	Clinical Nutrition, Community and Public Health Nutrition, Online consulting	Yes	Yes	No	No	No	Yes	Clinic, community nutrition	Yes	No	No	Yes	Weight Management, Eating Disorders, Food and Nutrition Consultation, Sports nutrition	No	No	No	Yes	Yes	No	No	Yes	No	Yes	Teenagers and young adults (ages 13-21), Adults (ages 22-64), Older adults (age 65+), Pregnant/ Postpartum women	Yes	Yes	Yes	No	Yes	No	No	4	6	Yes	No
2023-01-16 18:18:36	Yes - I agree to participate in this online survey.	28	Female	Yes		No		Bachelor's	Yes		Yes	Order	Lebanon	6	Clinical Nutrition, Consultant, Education, Online consulting, Quality control	Yes	No	Yes	Yes	No	Yes	Clinic, Online, Warehouse mall	Yes	No	No	Yes	Diabetes care, Weight Management, Eating Disorders, Food and Nutrition Consultation, Generalist, Pregnancy, hypertention, dislipedimea., Sports nutrition	No	Yes	No	Yes	Yes	No	No	Yes	Yes	Yes	Teenagers and young adults (ages 13-21), Adults (ages 22-64), Older adults (age 65+), Pregnant/ Postpartum women	Yes	Yes	Yes	No	Yes	No	No	3	999	No	No
2023-01-26 23:17:24	Yes - I agree to participate in this online survey.	27	Female	Yes		No		Master's	Yes		No			3	Clinical Nutrition, Education, Online consulting, Gym	Yes	No	No	Yes	No	Yes	Clinic	Yes	No	No	No	Weight Management, Food and Nutrition Consultation, Generalist, Sports nutrition	No	No	No	Yes	No	No	No	Yes	Yes	Yes	Adults (ages 22-64)	Yes	No	No	No	No	No	No	4	0	Yes	No
2023-02-12 01:24:35	Yes - I agree to participate in this online survey.	34	Female	Yes		No		Bachelor's	Yes		No			11	Clinical Nutrition	Yes	No	No	No	No	No	Clinic	Yes	No	No	No	Weight Management, Sports nutrition	No	No	No	Yes	No	No	No	No	No	Yes	Adults (ages 22-64)	Yes	No	No	No	No	No	No	7	6	No	No
2022-06-29 10:47:30	Yes - I agree to participate in this online survey.	44	Female	Yes		No		Master's	Yes		Yes	Syndicate of dietitians in Lebanon, LAND	Lebanon	21	Clinical Nutrition, Education	Yes	No	No	Yes	No	No	Clinic, Hospital	Yes	Yes	No	No	Diabetes care, Gerontological (Elderly) Nutrition, Weight Management, Eating Disorders	No	Yes	Yes	Yes	Yes	No	No	No	No	No	Teenagers and young adults (ages 13-21), Adults (ages 22-64), Older adults (age 65+), Pregnant/ Postpartum women	Yes	Yes	Yes	No	Yes	No	No	20	5	No	No
2022-12-25 13:08:33	Yes - I agree to participate in this online survey.	46	Female	Yes		No		Master's	Yes		Yes	Order	Lebanon	22	Clinical Nutrition, Education	Yes	No	No	Yes	No	No	Hospital, Lebanese general security health department	No	Yes	No	Yes	Weight Management	No	No	No	Yes	No	No	No	No	No	No	Children (ages 6-12), Adults (ages 22-64), Older adults (age 65+), Pregnant/ Postpartum women	Yes	Yes	No	Yes	Yes	No	No	15	6	Yes	No
2022-12-18 19:45:37	Yes - I agree to participate in this online survey.	35	Female	Yes		No		Master's	Yes		No			14	Clinical Nutrition, Education	Yes	No	No	Yes	No	No	Clinic	Yes	No	No	No	Weight Management, Food and Nutrition Consultation, Pregnancy, hypertention, dislipedimea.	No	No	No	Yes	No	No	No	Yes	No	Yes	Children (ages 6-12), Teenagers and young adults (ages 13-21), Adults (ages 22-64), Older adults (age 65+), Pregnant/ Postpartum women	Yes	Yes	Yes	Yes	Yes	No	No	3	10	No	No
2023-01-31 21:00:47	Yes - I agree to participate in this online survey.	24	Female	Yes		No		Bachelor's	Yes		No			3	Clinical Nutrition, Community and Public Health Nutrition, Consultant, Education, Entrepreneurial, Lebanese general security health department, red cross medical centers, Primary healthcare center, Gym	Yes	Yes	Yes	Yes	Yes	Yes	Clinic, Hospital, Primary Care Center, Academia, Consultancy, Online, community nutrition	Yes	Yes	Yes	Yes	Diabetes care, Gerontological (Elderly) Nutrition, Weight Management, Eating Disorders, Pediatric Nutrition, Food and Nutrition Consultation, Pregnancy, hypertention, dislipedimea.	No	Yes	Yes	Yes	Yes	No	Yes	Yes	No	Yes	Children (ages 6-12), Teenagers and young adults (ages 13-21), Adults (ages 22-64)	Yes	No	Yes	Yes	No	No	No	4	18	No	No
2023-02-14 14:34:24	Yes - I agree to participate in this online survey.	29	Female	Yes		No		Bachelor's	Yes		No			6	Clinical Nutrition, Online consulting, Diet center dietitian, calculating calories & choosing meals, creating packages ...	Yes	No	No	No	No	Yes	Clinic, Hospital	Yes	Yes	No	No	Diabetes care, Weight Management, Pediatric Nutrition, Food and Nutrition Consultation, Pregnancy, hypertention, dislipedimea., Sports nutrition	No	Yes	No	Yes	No	No	Yes	Yes	No	Yes	Young children (ages 1-5), Children (ages 6-12), Teenagers and young adults (ages 13-21), Adults (ages 22-64), Older adults (age 65+)	Yes	Yes	Yes	Yes	No	Yes	No	5	20	No	No
2023-02-07 22:00:34	Yes - I agree to participate in this online survey.	29	Female	Yes		No		Bachelor's	Yes		No			8	Clinical Nutrition, Online consulting	Yes	No	No	No	No	Yes	Clinic, Online	Yes	No	No	Yes	Diabetes care, Weight Management, Food and Nutrition Consultation, Generalist, Pregnancy, hypertention, dislipedimea.	No	Yes	No	Yes	No	No	No	Yes	Yes	Yes	Teenagers and young adults (ages 13-21), Adults (ages 22-64), Pregnant/ Postpartum women	Yes	No	Yes	No	Yes	No	No	3	14	Yes	No
2023-02-06 16:34:18	Yes - I agree to participate in this online survey.	36	Female	Yes		No		Doctorate	No	France	No			12	Clinical Nutrition, Education, Online consulting	Yes	No	No	Yes	No	Yes	Clinic, Academia, Consultancy	Yes	No	No	Yes	Weight Management, Oncology, Food and Nutrition Consultation, Sports nutrition	No	No	No	Yes	No	Yes	No	Yes	No	Yes	Teenagers and young adults (ages 13-21), Adults (ages 22-64), Older adults (age 65+)	Yes	Yes	Yes	No	No	No	No	6	0	No	No
2023-02-06 21:25:45	Yes - I agree to participate in this online survey.	29	Female	Yes		No		Master's	Yes		No			6	Clinical Nutrition, Online consulting	Yes	No	No	No	No	Yes	Online	No	No	No	Yes	Diabetes care, Weight Management, Food and Nutrition Consultation, Pregnancy, hypertention, dislipedimea., Sports nutrition	No	Yes	No	Yes	No	No	No	Yes	No	Yes	Adults (ages 22-64)	Yes	No	No	No	No	No	No	4	20	No	No
2023-01-23 23:17:17	Yes - I agree to participate in this online survey.	25	Female	Yes		No		Master's	Yes		Yes	Manic gym	Lebanon	2	Clinical Nutrition, Consultant, Online consulting, Gym	Yes	No	Yes	No	No	Yes	Clinic, Online	Yes	No	No	Yes	Food and Nutrition Consultation, Sports nutrition	No	No	No	No	No	No	No	Yes	No	Yes	Teenagers and young adults (ages 13-21), Adults (ages 22-64)	Yes	No	Yes	No	No	No	No	5	20	Yes	No
2022-12-18 20:57:52	Yes - I agree to participate in this online survey.	30	Female	Yes		No		Master's	Yes		No			8	Clinical Nutrition	Yes	No	No	No	No	No	Clinic	Yes	No	No	No	Weight Management, Eating Disorders	No	No	No	Yes	Yes	No	No	No	No	No	Young children (ages 1-5), Children (ages 6-12), Teenagers and young adults (ages 13-21), Adults (ages 22-64), Older adults (age 65+), Pregnant/ Postpartum women	Yes	Yes	Yes	Yes	Yes	Yes	No	8	16	Yes	No
2022-07-01 22:39:45	Yes - I agree to participate in this online survey.	999	Female	Yes		No		Bachelor's	Yes		No			14	Clinical Nutrition		No	No	No	No	No	Primary Care Center	No	No	Yes	No	Weight Management	No	No	No	Yes	No	No	No	No	No	No	Children (ages 6-12), Teenagers and young adults (ages 13-21), Adults (ages 22-64)	Yes	No	Yes	Yes	No	No	No	3	10	Yes	No
2022-06-26 11:22:21	Yes - I agree to participate in this online survey.	43	Female	Yes		No		Master's	Yes		Yes	SNAAC		15	Education	No	No	No	Yes	No	No	Academia, Consultancy	No	No	No	Yes	Weight Management	No	No	No	Yes	No	No	No	No	No	No	Children (ages 6-12), Teenagers and young adults (ages 13-21), Adults (ages 22-64)	Yes	No	Yes	Yes	No	No	No	1	4	No	No
2023-02-06 17:44:53	Yes - I agree to participate in this online survey.	33	Female	Yes		No		Bachelor's	Yes		Yes	Oder	Lebanon	12	Clinical Nutrition	Yes	No	No	No	No	No	Clinic, Kitchen dietitian	Yes	No	No	No	Weight Management	No	No	No	Yes	No	No	No	No	No	No	Children (ages 6-12), Teenagers and young adults (ages 13-21), Adults (ages 22-64)	Yes	No	Yes	Yes	No	No	No	3	5	Yes	No
2023-01-28 15:47:42	Yes - I agree to participate in this online survey.	43	Female	Yes		No		Master's	Yes		No			15	Clinical Nutrition, Primary healthcare center	Yes	No	No	No	No	Yes	Clinic	Yes	No	No	No	Weight Management, Children with disabilities	No	No	No	Yes	No	No	No	No	No	Yes	Young children (ages 1-5), Children (ages 6-12), Teenagers and young adults (ages 13-21), Adults (ages 22-64), Pregnant/ Postpartum women	Yes	No	Yes	Yes	Yes	Yes	No	2	0	No	No
2022-12-18 14:19:01	Yes - I agree to participate in this online survey.	31	Female	Yes		Yes	France	Doctorate	Yes		No			11	Clinical Nutrition, Community and Public Health Nutrition, Consultant, Education, Entrepreneurial, Lebanese general security health department, red cross medical centers	Yes	Yes	Yes	Yes	Yes	Yes	Clinic, Primary Care Center, Lebanese general security health department	Yes	No	Yes	Yes	Renal Nutrition, Diabetes care, Eating Disorders, Oncology, Pediatric Nutrition, Food and Nutrition Consultation, Generalist, Pregnancy, hypertention, dislipedimea.	Yes	Yes	No	No	Yes	Yes	Yes	Yes	Yes	Yes	Young children (ages 1-5), Children (ages 6-12), Teenagers and young adults (ages 13-21), Adults (ages 22-64), Older adults (age 65+), Pregnant/ Postpartum women	Yes	Yes	Yes	Yes	Yes	Yes	No	25	55	Yes	No
2023-02-07 04:01:34	Yes - I agree to participate in this online survey.	25	Female	Yes		No		Bachelor's	Yes		Yes	Order	Lebanon	3	Clinical Nutrition, Community and Public Health Nutrition, Online consulting, Quality control, Gym	Yes	Yes	No	No	No	Yes	Online, community nutrition	No	No	No	Yes	Weight Management, Generalist, Sports nutrition	No	No	No	Yes	No	No	No	No	Yes	Yes	Adults (ages 22-64)	Yes	No	No	No	No	No	No	3	0	No	No
2022-12-30 03:15:19	Yes - I agree to participate in this online survey.	38	Female	Yes		No		Bachelor's	Yes		No			15	Clinical Nutrition, Online consulting	Yes	No	No	No	No	Yes	Clinic	Yes	No	No	No	Diabetes care, Weight Management, Pediatric Nutrition, Pregnancy, hypertention, dislipedimea., Sports nutrition	No	Yes	No	Yes	No	No	Yes	No	No	No	Children (ages 6-12), Teenagers and young adults (ages 13-21), Adults (ages 22-64), Older adults (age 65+), Pregnant/ Postpartum women	Yes	Yes	Yes	Yes	Yes	No	No	6	3	Yes	No
2023-02-16 12:18:36	Yes - I agree to participate in this online survey.	24	Female	Yes		No		Master's	Yes		No			2	Clinical Nutrition, Education, Online consulting	Yes	No	No	Yes	No	Yes	Online	No	No	No	Yes	Weight Management, Pediatric Nutrition, Food and Nutrition Consultation, Pregnancy, hypertention, dislipedimea., Children with disabilities	No	No	No	Yes	No	No	Yes	Yes	No	Yes	Adults (ages 22-64)	Yes	No	No	No	No	No	No	3	1	No	No
2022-12-20 18:12:12	Yes - I agree to participate in this online survey.	37	Female	Yes		No		Master's	Yes		No			13	Clinical Nutrition	Yes	No	No	No	No	No	Clinic	Yes	No	No	No	Renal Nutrition, Diabetes care, Weight Management, Eating Disorders, Pediatric Nutrition, Food and Nutrition Consultation, Pregnancy, hypertention, dislipedimea.	Yes	Yes	No	Yes	Yes	No	Yes	Yes	No	No	Children (ages 6-12), Teenagers and young adults (ages 13-21), Adults (ages 22-64), Older adults (age 65+), Pregnant/ Postpartum women	Yes	Yes	Yes	Yes	Yes	No	No	6	10	Yes	No
2023-01-06 22:49:25	Yes - I agree to participate in this online survey.	26	Female	Yes		No		Bachelor's	Yes		Yes	Syndicate	Lebanon	5	Clinical Nutrition, Online consulting, Primary healthcare center	Yes	No	No	No	No	Yes	Online	No	No	No	Yes	Weight Management, Pediatric Nutrition, Pregnancy, hypertention, dislipedimea.	No	No	No	Yes	No	No	Yes	No	No	Yes	Young children (ages 1-5), Adults (ages 22-64)	Yes	No	No	No	No	Yes	No	3	6	No	Yes
2023-01-17 09:28:49	Yes - I agree to participate in this online survey.	44	Female	Yes		No		Master's	Yes		Yes	LD	Lebanon	9	Clinical Nutrition, Consultant, Entrepreneurial, Online consulting	Yes	No	Yes	No	Yes	Yes	Clinic, Online	Yes	No	No	Yes	Weight Management, Food and Nutrition Consultation	No	No	No	Yes	No	No	No	Yes	No	No	Teenagers and young adults (ages 13-21), Adults (ages 22-64)	Yes	No	Yes	No	No	No	No	3	3	No	No
2023-01-26 17:48:56	Yes - I agree to participate in this online survey.	31	Female	Yes		No		Bachelor's	Yes		No			7	Clinical Nutrition, Consultant, Education, Online consulting, Quality control	Yes	No	Yes	Yes	No	Yes	Clinic	Yes	No	No	No	Renal Nutrition, Diabetes care, Weight Management, Eating Disorders, Food and Nutrition Consultation	Yes	Yes	No	Yes	Yes	No	No	Yes	No	No	Teenagers and young adults (ages 13-21), Adults (ages 22-64)	Yes	No	Yes	No	No	No	No	2	2	Yes	No
2022-06-25 22:12:07	Yes - I agree to participate in this online survey.	34	Female	Yes		No		Doctorate	Yes		Yes			12	Clinical Nutrition, Consultant, Education	Yes	No	Yes	Yes	No	No	Clinic, Other, Academia, Consultancy	Yes	No	No	Yes	Renal Nutrition, Weight Management	Yes	No	No	Yes	No	No	No	No	No	No	Adults (ages 22-64), Older adults (age 65+)	Yes	Yes	No	No	No	No	No	20	20	No	No
2023-02-06 14:24:14	Yes - I agree to participate in this online survey.	34	Female	Yes		No		Master's	Yes		No			12	Clinical Nutrition, Consultant, Education	Yes	No	Yes	Yes	No	No	Online	No	No	No	Yes	Eating Disorders, Food and Nutrition Consultation	No	No	No	No	Yes	No	No	Yes	No	No	Children (ages 6-12), Teenagers and young adults (ages 13-21), Adults (ages 22-64), Older adults (age 65+), Pregnant/ Postpartum women	Yes	Yes	Yes	Yes	Yes	No	No	10	32	Yes	No
2023-02-06 18:50:44	Yes - I agree to participate in this online survey.	30	Female	Yes		No		Master's	Yes		Yes	Lod		6	Clinical Nutrition, Community and Public Health Nutrition, Consultant, Education	Yes	Yes	Yes	Yes	No	Yes	Online, community nutrition, Kitchen dietitian	No	No	No	Yes	Pediatric Nutrition, Food and Nutrition Consultation, Pregnancy, hypertention, dislipedimea., Children with disabilities	No	No	No	No	No	No	Yes	Yes	No	Yes	Infants less than 1 year, Young children (ages 1-5), Children (ages 6-12), Teenagers and young adults (ages 13-21), Adults (ages 22-64), Older adults (age 65+), Pregnant/ Postpartum women	Yes	Yes	Yes	Yes	Yes	Yes	Yes	1	3	Yes	No
2023-02-06 20:29:17	Yes - I agree to participate in this online survey.	27	Female	Yes		No		Master's	Yes		No			4	Clinical Nutrition, Online consulting	Yes	No	No	No	No	Yes	Online	No	No	No	Yes	Diabetes care, Food and Nutrition Consultation	No	Yes	No	No	No	No	No	Yes	No	No	Adults (ages 22-64)	Yes	No	No	No	No	No	No	2	4	Yes	No
2023-01-30 23:14:30	Yes - I agree to participate in this online survey.	29	Female	Yes		Yes	France	Master's	No	France	No			7	Clinical Nutrition, Community and Public Health Nutrition, Online consulting	Yes	Yes	No	No	No	Yes	community nutrition	No	No	No	Yes	Weight Management, Eating Disorders	No	No	No	Yes	Yes	No	No	No	No	No	Adults (ages 22-64), Older adults (age 65+)	Yes	Yes	No	No	No	No	No	3	35	Yes	No
2023-02-16 00:14:56	Yes - I agree to participate in this online survey.	39	Female	Yes		No		Master's	Yes		No			17	Clinical Nutrition, Education	Yes	No	No	Yes	No	No	Hospital, Academia, Consultancy, Kitchen dietitian	No	Yes	No	Yes	Renal Nutrition, Diabetes care, Oncology	Yes	Yes	No	No	No	Yes	No	No	No	No	Children (ages 6-12), Teenagers and young adults (ages 13-21), Adults (ages 22-64), Older adults (age 65+)	Yes	Yes	Yes	Yes	No	No	No	30	12	No	No
2023-01-25 20:58:23	Yes - I agree to participate in this online survey.	36	Female	Yes		Yes	Muscat	Doctorate	No	London	No			13	Clinical Nutrition, Consultant, Online consulting	Yes	No	Yes	No	No	Yes	Clinic	Yes	No	No	No	Diabetes care, Weight Management	No	Yes	No	Yes	No	No	No	No	No	No	Teenagers and young adults (ages 13-21), Adults (ages 22-64), Older adults (age 65+), Pregnant/ Postpartum women	Yes	Yes	Yes	No	Yes	No	No	10	50	Yes	Yes
2023-01-13 21:31:25	Yes - I agree to participate in this online survey.	27	Female	Yes		No		Master's	Yes		No			5	Clinical Nutrition	Yes	No	No	No	No	No	Clinic	Yes	No	No	No	Diabetes care, Weight Management, Pregnancy, hypertention, dislipedimea., Sports nutrition	No	Yes	No	Yes	No	No	No	No	No	Yes	Children (ages 6-12), Teenagers and young adults (ages 13-21), Adults (ages 22-64), Older adults (age 65+), Pregnant/ Postpartum women	Yes	Yes	Yes	Yes	Yes	No	No	5	4	Yes	No
2023-02-06 14:00:11	Yes - I agree to participate in this online survey.	43	Female	Yes		No		Master's	Yes		Yes	Order	Lebanon	17	Clinical Nutrition	Yes	No	No	No	No	No	Hospital	No	Yes	No	No	Renal Nutrition, Diabetes care, Gerontological (Elderly) Nutrition, Weight Management, Eating Disorders, Pediatric Nutrition, Food and Nutrition Consultation, Pregnancy, hypertention, dislipedimea., Sports nutrition, Children with disabilities	Yes	Yes	Yes	Yes	Yes	No	Yes	Yes	No	Yes	Children (ages 6-12), Teenagers and young adults (ages 13-21), Adults (ages 22-64), Older adults (age 65+), Pregnant/ Postpartum women	Yes	Yes	Yes	Yes	Yes	No	No	1	5	No	No
2022-07-01 10:19:53	Yes - I agree to participate in this online survey.	999	Female	Yes		No		Doctorate	No	Aix_Marseille_Universite	Yes	LAND		12	Clinical Nutrition, Consultant, Education		No	Yes	Yes	No	No	Academia, Consultancy	No	No	No	Yes	Oncology, Food and Nutrition Consultation	No	No	No	No	No	Yes	No	Yes	No	No	Young children (ages 1-5), Children (ages 6-12), Adults (ages 22-64), Older adults (age 65+), Pregnant/ Postpartum women	Yes	Yes	No	Yes	Yes	Yes	No	5	15	Yes	No
2023-02-07 15:54:09	Yes - I agree to participate in this online survey.	34	Female	Yes		No		Master's	Yes		Yes	Order	Lebanon	12	Clinical Nutrition, Online consulting	Yes	No	No	No	No	Yes	Clinic	Yes	No	No	No	Diabetes care, Weight Management, Pediatric Nutrition, Pregnancy, hypertention, dislipedimea.	No	Yes	No	Yes	No	No	Yes	No	No	Yes	Children (ages 6-12), Teenagers and young adults (ages 13-21), Adults (ages 22-64), Pregnant/ Postpartum women	Yes	No	Yes	Yes	Yes	No	No	16	27	Yes	No
2022-12-24 10:31:53	Yes - I agree to participate in this online survey.	28	Female	Yes		Yes	Dubai	Master's	Yes		No			7	Clinical Nutrition, Community and Public Health Nutrition, Consultant, Education, Entrepreneurial, Online consulting	Yes	Yes	Yes	Yes	Yes	Yes	Clinic, Academia, Consultancy, Online	Yes	No	No	Yes	Diabetes care, Gerontological (Elderly) Nutrition, Weight Management, Eating Disorders, Pediatric Nutrition, Food and Nutrition Consultation, Generalist, Pregnancy, hypertention, dislipedimea., Sports nutrition	No	Yes	Yes	Yes	Yes	No	Yes	Yes	Yes	Yes	Children (ages 6-12), Teenagers and young adults (ages 13-21), Adults (ages 22-64), Older adults (age 65+), Pregnant/ Postpartum women	Yes	Yes	Yes	Yes	Yes	No	No	8	15	Yes	No
[truncated: 117 more columns]
